# Supplementary material for: Protection against Osteoarthritis Symptoms by Aerobic Exercise with a High-Protein Diet by Reducing Inflammation in a Testosterone-Deficient Animal Model
Source: Life (Basel). 2022 Jan 26;12(2):177. doi: 10.3390/life12020177 (PMC8875430; doi:10.3390/life12020177)
Supplement: Supplementary file 1 [file life-12-00177-s001.zip]

Archive with 1 entries (1 files):
- life-1562393-supplementary.pdf
